# Supplementary material for: DriverNet: A Clinical and MRI-Based Framework for Noninvasive Pre-Treatment Molecular Triage in NSCLC Brain Metastases
Source: Diagnostics (Basel). 2026 Jun 26;16(13):1988. doi: 10.3390/diagnostics16131988 (PMC13359782; doi:10.3390/diagnostics16131988)
Supplement: Supplementary file 1 [file diagnostics-16-01988-s001.zip › Supplementary materials S2.xlsx]

## Sheet: Clinical_Data
ID	Age at BM Dx	Sex	Pack-Year Smoking Hx	NIH Racial Category	KPS at BM Dx	Age at Resection	Size of Dominant Lesion	Number of BM Lesions at Dx	Location of Lesion	Histologic Subtype	GPA Histology Class	Presence of Extracranial Mets at Dx (1 = Yes; 0 = No)	EGFR Status (1 = Mutation; 0 = WT)	ALK Status (1 = Mutation; 0 = WT)	EGFR/ALK Status (1 = Mutation; 1 = WT)	PD-L1 Status (1 = Mutation; 0 = WT)	Sperduto GPA
YG_HAEAKFOSOSWC.nii.gz	65	Male	23	White	100	65	3.2	2	anterior superior left cerebellum	Adenocarcinoma	NSCLC Adenocarcinoma	1	0	0	0	0	3
YG_985XO5NHL516.nii.gz	56	Female	34	White	100	56	4	5	right occipital and right cerebellar	LCNEC	NSCLC Non-adenocarcinoma	1	0	0	0	0	2.5
YG_WNJIJZXQW7BT.nii.gz	70	Female	40	White	80	70	1.7	5	right parietal	NSCLC	NSCLC Non-adenocarcinoma	1	0	0	0	1	1.5
YG_3ULZIC6OE5NB.nii.gz	63	Female	15	White	90	63	1.2	3	left frontal	Adenocarcinoma	NSCLC Adenocarcinoma	1	1	0	1	0	2.5
YG_6U4LW891P2JA.nii.gz	50	Female	9	White	90	50	2.7	1	right frontal	Adenocarcinoma	NSCLC Adenocarcinoma	0	0	0	0	0	3
YG_U8D90FYR7XQ6.nii.gz	50	Female	9	White	90	53	2.1	1	right cerebellum	Adenocarcinoma	NSCLC Adenocarcinoma	0	0	0	0	0	3
YG_QDPH4L1OB5Q3.nii.gz	61	Female	10	Black or African American	60	61	1.7	1	left frontal	Adenocarcinoma	NSCLC Adenocarcinoma	1	0	0	0	1	1.5
YG_MGO4964VSKLW.nii.gz	60	Female	5	White	60	60	3.1	8	left frontal	Adenocarcinoma	NSCLC Adenocarcinoma	1	1	0	1	0	1
YG_PT6LAWSXHST3.nii.gz	72	Male	15	Asian	60	72	2.9	14	left cerebellum	Adenocarcinoma	NSCLC Adenocarcinoma	1	0	0	0	0	0
YG_XY6SP25JK2UJ.nii.gz	71	Male	1	White	90	71	2.3	1	left occipital	Adenocarcinoma	NSCLC Adenocarcinoma	0	0	0	0	1	3
YG_NHXKSO7LZ3OZ.nii.gz	73	Female	58	White	80	79	3	22	right superior midline cerebellum	Adenocarcinoma	NSCLC Adenocarcinoma	1	0	0	0	0	1.5
YG_E0SJA5ZEGI6T.nii.gz	66	Male	60	White	60	66	3	10	right parietal and left occipital	Adenocarcinoma	NSCLC Adenocarcinoma	0	0	0	0	0	1.5
YG_748ADE23A96L.nii.gz	69	Male	75	White	100	69	2.9	1	left temporo-occipial	LUAD	NSCLC Adenocarcinoma	0	0	0	0	1	3.5
YG_ZBH4LHYK7KVT.nii.gz	51	Male	3	Black or African American	80	51	2.9	1	right posterior temporal	NSCLC	NSCLC Non-adenocarcinoma	1	0	0	0	0	2
YG_MGRE5V4Q0I2R.nii.gz	51	Male	3	Black or African American	80	52	3.7	1	right frontal	NSCLC	NSCLC Non-adenocarcinoma	1	0	0	0	0	2
YG_OONB74IHNGUI.nii.gz	52	Male	2	White	80	52	3	4	left posterior frontal	Adenocarcinoma	NSCLC Adenocarcinoma	1	0	0	0	0	1.5
YG_LDY21C4TSC7L.nii.gz	58	Male	30	White	60	58	4.7	1	left frontal	Adenocarcinoma	NSCLC Adenocarcinoma	1	0	0	0	0	1
YG_34W2PP4X6FL6.nii.gz	55	Male	26	White	70	55	4.2	4	left frontal	LUAD	NSCLC Adenocarcinoma	1	0	0	0	1	1.5
YG_VNUGR99FHDRB.nii.gz	76	Female	50	White	60	76	3.4	1	right frontal	Adenocarcinoma	NSCLC Adenocarcinoma	1	0	0	0	0	0.5
YG_JCGGWVPZ3S0Z.nii.gz	64	Female	Never	White	60	64	4.4	1	left temporal	LUAD	NSCLC Adenocarcinoma	0	0	0	0	0	2
YG_6NJKER3GCTC9.nii.gz	66	Female	25	White	90	66	1.5	6	left posterior temporal	LUAD	NSCLC Adenocarcinoma	1	0	0	0	0	1.5
YG_3YJ63A56N6VQ.nii.gz	60	Male	25	White	70	60	2.4	1	left frontal	NSCLC	NSCLC Non-adenocarcinoma	1	0	0	0	0	2
YG_TB3261RS6ME1.nii.gz	76	Male	Never	White	60	76	3.4	1	left parieto-occipital	Adenocarcinoma	NSCLC Adenocarcinoma	1	0	0	0	0	0.5
YG_A9LZ4KMS3CMI.nii.gz	63	Male	40	White	90	63	3.3	2	left frontal	Adenocarcinoma	NSCLC Adenocarcinoma	1	0	0	0	1	2.5
YG_2I5MDHB0AXEA.nii.gz	65	Female	100	White	80	67	3.2	2	medial left temporal	LCNEC	NSCLC Non-adenocarcinoma	1	0	0	0	0	2.5
YG_LSMF1KDV6GFL.nii.gz	35	Female	Never	Black or African American	70	35	3.1	35	right frontal	Adenocarcinoma	NSCLC Adenocarcinoma	1	0	0	0	0	0.5
YG_LG5SV5PWDEBF.nii.gz	66	Male	50	White	70	66	2.5	25	left parietal	LUAD	NSCLC Adenocarcinoma	1	0	0	0	0	0.5
YG_PJ6VL4EIAVKN.nii.gz	72	Male	80	White	70	72	5.3	1	left parietal	Adenosquamous	NSCLC Non-adenocarcinoma	1	0	0	0	0	1.5
YG_38SD26C9HLLT.nii.gz	68	Female	52	White	100	72	5.8	4	right frontal	NSCLC	NSCLC Non-adenocarcinoma	1	0	0	0	0	3
YG_F2VHX1DGAYIC.nii.gz	63	Male	15	White	80	63	2	1	right frontal	Adenocarcinoma	NSCLC Adenocarcinoma	0	0	0	0	0	2.5
YG_FBCLQ9J1UEZY.nii.gz	75	Female	50	White	70	75	4.1	1	left temporal	Adenocarcinoma	NSCLC Adenocarcinoma	1	0	0	0	0	0.5
YG_SVOESMUJE9C2.nii.gz	65	Male	125	White	100	65	3.4	2	left frontal	Adenocarcinoma	NSCLC Adenocarcinoma	1	0	0	0	0	2
YG_2VWCV5YWB078.nii.gz	76	Male	80	White	100	76	6.5	1	right frontal	LUAD	NSCLC Adenocarcinoma	0	0	0	0	0	2.5
YG_AGXLFWLSM70S.nii.gz	80	Female	35	White	60	80	3.1	2	left frontal	Adenocarcinoma	NSCLC Adenocarcinoma	0	0	0	0	0	1.5
YG_FH82F8IE9K3H.nii.gz	62	Female	40	White	80	65	3.5	1	right posterior temporal	Adenocarcinoma	NSCLC Adenocarcinoma	1	0	0	0	0	1.5
YG_P8W7SBCME4VH.nii.gz	62	Female	40	White	80	65	3.8	1	right cerebellum	Adenocarcinoma	NSCLC Adenocarcinoma	1	0	0	0	0	1.5
YG_DFB3TW2VVCYK.nii.gz	50	Male	40	White	80	50	2.8	2	left frontal	Adenocarcinoma	NSCLC Adenocarcinoma	0	0	0	0	0	2.5
YG_3OAF908JG3XG.nii.gz	86	Female	Never	White	100	86	2.2	1	right precentral gyrus	Adenocarcinoma	NSCLC Adenocarcinoma	0	1	0	1	1	2.5
YG_TTVMAOQ58J1J.nii.gz	41	Female	20	White	80	48	3.3	1	left occipital	Adenocarcinoma	NSCLC Adenocarcinoma	1	0	0	0	0	1.5
YG_BQQF9664YAU5.nii.gz	70	Female	5	White	80	75	2	1	left occipital	LUAD	NSCLC Adenocarcinoma	1	1	0	1	0	1.5
YG_HUD40BU36H9E.nii.gz	80	Male	20	White	70	80	2.5	1	left frontal	Adenocarcinoma	NSCLC Adenocarcinoma	0	1	0	1	0	2
YG_PN1GGCPTKE1T.nii.gz	75	Male	35	White	90	75	2.9	4	left parietal	NSCLC (PD carcinoma)	NSCLC Non-adenocarcinoma	1	0	0	0	1	2.5
YG_TS0QSN58FLFU.nii.gz	68	Male	40	White	60	68	2	2	right precentral gyrus	Adenocarcinoma	NSCLC Adenocarcinoma	1	0	0	0	0	1
YG_62XGKPMBQUTH.nii.gz	84	Female	30	White	70	84	4.6	1	right occipital	Adenocarcinoma	NSCLC Adenocarcinoma	1	0	1	1	0	1.5
YG_EZWYLLB6BKIS.nii.gz	72	Female	50	White	80	72	3.9	1	left suboccipital	NSCLC (SMARCA4-DEF TUMOR)	NSCLC Non-adenocarcinoma	0	0	0	0	0	3
YG_CIVF62SD7HC3.nii.gz	81	Female	Never	White	70	81	2.6	1	left frontal	Adenocarcinoma	NSCLC Adenocarcinoma	0	1	0	1	0	2
YG_V6WILIQCL1EM.nii.gz	78	Male	15	White	90	80	2.7	2	left parietal	Adenocarcinoma	NSCLC Adenocarcinoma	0	1	0	1	0	2.5
YG_FLTKHZ9CCQVP.nii.gz	66	Male	15	Black or African American	60	66	4.4	1	right parietal	NSCLC (NOS)	NSCLC Non-adenocarcinoma	1	0	0	0	0	1
YG_UMS3ARN00O7Q.nii.gz	71	Female	53	White	80	71	1.6	2	left fronto-parietal	LUAD	NSCLC Adenocarcinoma	0	0	0	0	1	2.5
YG_N44P5EWB2TGI.nii.gz	66	Female	25	Black or African American	50	66	4.2	1	right posterior temporal and right occipital	LUAD	NSCLC Adenocarcinoma	0	0	0	0	0	2
YG_HHJSDG645U1U.nii.gz	73	Male	28	White	70	73	3.3	2	right cerebellum	Adenocarcinoma	NSCLC Adenocarcinoma	1	0	0	0	0	0.5
YG_KA6BIZWS7TU5.nii.gz	56	Male	70	Black or African American	80	57	3.4	4	right parieto-occipital	NSCLC	NSCLC Non-adenocarcinoma	1	0	0	0	1	2.5
YG_RA7N8XKCHWJW.nii.gz	74	Female	50	White	60	74	5	9	right occipital	LUAD	NSCLC Adenocarcinoma	1	0	0	0	0	0
YG_5LPM5R5PDW2S.nii.gz	69	Female	Never	Asian	60	69	3.9	7	left frontal	Adenocarcinoma	NSCLC Adenocarcinoma	1	1	0	1	0	1
YG_RIKABNRC1GGU.nii.gz	60	Male	40	White	90	60	4.1	3	right posterior fossa	Adenocarcinoma	NSCLC Adenocarcinoma	1	0	0	0	0	2
YG_IONBN2T5QSBF.nii.gz	63	Male	60	White	80	63	3.4	8	left parietal	LUAD	NSCLC Adenocarcinoma	0	0	0	0	0	2
YG_USOH1WE4K10O.nii.gz	62	Female	25	White	100	65	1.6	1	left frontal	Adenocarcinoma	NSCLC Adenocarcinoma	0	0	0	0	0	3
YG_JJ6C3ZNB2CLF.nii.gz	62	Female	25	White	80	66	1.5	8	left frontal	Adenocarcinoma	NSCLC Adenocarcinoma	0	0	0	0	0	3
YG_GK99VZLND6JR.nii.gz	68	Female	40	White	60	68	5	1	left parieto-occipital	LUAD	NSCLC Adenocarcinoma	1	0	0	0	0	1
YG_UZOLBU0UJ0ZP.nii.gz	61	Male	60	White	70	61	3	4	right frontal	Adenocarcinoma	NSCLC Adenocarcinoma	0	0	0	0	1	2.5
YG_FZWUWT3HOB1V.nii.gz	66	Female	40	White	100	67	3.8	2	right parieto-occipital	LUAD	NSCLC Adenocarcinoma	1	0	0	0	1	2.5
YG_7Q9B55HPYEP8.nii.gz	62	Female	30	White	70	62	4.7	9	left frontal	Adenocarcinoma	NSCLC Adenocarcinoma	1	0	0	0	0	0.5
YG_L0WV7DL4DNW0.nii.gz	66	Female	90	White	70	66	2.4	1	right occipital	Adenocarcinoma	NSCLC Adenocarcinoma	1	0	0	0	1	1.5
YG_N1WAQSN5IRL2.nii.gz	66	Female	90	White	70	67	2.4	1	right parieto-occipital	Adenocarcinoma	NSCLC Adenocarcinoma	1	0	0	0	1	1.5
YG_9P6T37XA3XDG.nii.gz	58	Female	20	White	100	58	2.1	2	right parietal	LCNEC	NSCLC Non-adenocarcinoma	0	0	0	0	1	4
YG_8TBC6OEVGY2D.nii.gz	58	Female	20	White	100	59	1.8	2	left occipital	LCNEC	NSCLC Non-adenocarcinoma	0	0	0	0	1	4
YG_JEBDFNTNS3Z1.nii.gz	72	Female	56	White	60	72	2.8	1	left suboccipital	Adenocarcinoma	NSCLC Adenocarcinoma	1	0	0	0	0	0.5
YG_37RLQEBG98MP.nii.gz	64	Female	25	White	80	64	4.3	20	inferior right frontal and posterior left frontal	Adenocarcinoma	NSCLC Adenocarcinoma	1	1	0	1	0	1.5
YG_MSPIZ41HGCU6.nii.gz	70	Female	60	White	70	70	3	7	left frontal	NSCLC	NSCLC Non-adenocarcinoma	1	0	0	0	0	1
YG_LPO2XULIXN9W.nii.gz	57	Female	20	Black or African American	80	58	2.5	4	left temporal	Adenocarcinoma	NSCLC Adenocarcinoma	0	0	0	0	0	2.5
YG_30TUKBI1ZXBK.nii.gz	75	Male	Never	Black or African American	100	79	4.2	1	right parieto-occipital	Adenocarcinoma	NSCLC Adenocarcinoma	0	1	0	1	0	3
YG_MQP6BODVI9B3.nii.gz	59	Female	45	White	90	59	4.8	2	left parietal	LUAD	NSCLC Adenocarcinoma	0	0	0	0	0	3
YG_D79WDV6LM56N.nii.gz	55	Female	35	White	80	55	3	1	left superior frontal gyrus	Adenocarcinoma	NSCLC Adenocarcinoma	1	0	0	0	0	1.5
YG_EBD55KZ1V8NM.nii.gz	55	Female	35	White	80	57	3.9	1	left frontal	Adenocarcinoma	NSCLC Adenocarcinoma	1	0	0	0	0	1.5
YG_SAQJZ877R0XQ.nii.gz	58	Male	40	White	60	58	4.6	6	superior cerebellum	NSCLC	NSCLC Non-adenocarcinoma	1	0	0	0	0	0.5
YG_S98GUOYZYFJD.nii.gz	69	Female	45	White	60	69	3.3	1	right cerebellum	Adenocarcinoma	NSCLC Adenocarcinoma	1	0	0	0	0	1
YG_7E5NDHCCM5NM.nii.gz	62	Female	20	White	60	64	3.6	1	right frontal parietal	LCNEC	NSCLC Non-adenocarcinoma	0	0	0	0	0	2
YG_9N53OC2E1U4S.nii.gz	60	Female	40	Black or African American	80	60	3.5	9	left cerebellum	Adenocarcinoma	NSCLC Adenocarcinoma	1	0	0	0	0	1
YG_KUDUDTQCIQMT.nii.gz	49	Female	38	White	80	49	4.7	7	left fronto-parietal	LUAD (mucinous)	NSCLC Adenocarcinoma	0	0	0	0	0	2
YG_B0JG2H7KNW0V.nii.gz	77	Female	40	White	90	79	4	5	right occipital	Adenocarcinoma (Enteric differentiation)	NSCLC Adenocarcinoma	1	0	0	0	0	1
YG_ES6X68HBRT2B.nii.gz	67	Female	10	White	70	68	5.9	3	right occipital	Adenocarcinoma	NSCLC Adenocarcinoma	1	0	0	0	0	1
YG_X0H31MQV52A5.nii.gz	56	Female	20	White	80	56	4	5	right parietal	Adenocarcinoma	NSCLC Adenocarcinoma	1	0	0	0	0	1
YG_RLQOQB3PRCA6.nii.gz	70	Male	40	White	60	70	1.7	4	left frontal	Adenocarcinoma	NSCLC Adenocarcinoma	1	0	0	0	1	1
YG_5WXJER534E8W.nii.gz	77	Male	8	White	80	77	5.5	2	right occipital	NSCLC (SMARCA4-DEF TUMOR)	NSCLC Non-adenocarcinoma	0	0	0	0	1	3
YG_Q70O5ZGBYWBC.nii.gz	63	Female	38	I Prefer Not To Share	80	63	4.5	1	right occipital	Adenocarcinoma	NSCLC Adenocarcinoma	1	0	0	0	1	2
YG_KB1LCW4PCOIS.nii.gz	67	Female	30	White	70	67	1.7	1	left frontoparietal	LUAD	NSCLC Adenocarcinoma	0	0	0	0	0	2
YG_7C0IKK9GHJ7Z.nii.gz	61	Male	30	White	80	61	3.8	2	right superior temporal	LUAD	NSCLC Adenocarcinoma	0	0	0	0	1	3
YG_WY3KFQ1IYNOA.nii.gz	63	Female	25	White	60	63	3	4	left cerebellum	LCNEC	NSCLC Non-adenocarcinoma	1	0	0	0	0	1
YG_K2W6NCT5QEUZ.nii.gz	58	Female	20	Black or African American	80	58	3.8	5	right parietal	LUAD	NSCLC Adenocarcinoma	1	0	0	0	0	1
YG_9VLV5DLCK9YI.nii.gz	62	Male	Never	White	100	62	3.5	2	left cerebellum	Adenocarcinoma	NSCLC Adenocarcinoma	0	1	0	1	1	4
YG_0PGQQ6USQ9JB.nii.gz	61	Female	20	Black or African American	70	61	2.3	1	right parietal	Adenocarcinoma	NSCLC Adenocarcinoma	1	0	0	0	1	1.5
YG_S77I03P4O3LA.nii.gz	79	Female	60	White	60	79	3.5	1	right thalamus	LUAD	NSCLC Adenocarcinoma	0	0	0	0	0	1.5
YG_FIUSCJCISOT2.nii.gz	75	Female	Never	Black or African American	60	75	2.1	1	right cerebellum	Adenocarcinoma	NSCLC Adenocarcinoma	1	0	0	0	0	0.5
YG_K04YUWH1VDV0.nii.gz	67	Female	5	Black or African American	80	67	3.5	2	right temporal	Adenocarcinoma	NSCLC Adenocarcinoma	1	0	0	0	0	1.5
YG_31S9L6RD6RCA.nii.gz	75	Male	Never	White	70	75	3.7	2	left suboccipital (superior cerebellum)	SCC	NSCLC Non-adenocarcinoma	1	0	0	0	0	1.5
YG_OUD88SBAPAOC.nii.gz	64	Female	50	White	70	64	3.1	2	left fronto-parietal	Adenocarcinoma	NSCLC Adenocarcinoma	1	0	0	0	1	1.5
